# Supplementary material for: Identification of key factors causing ketosis in dairy cows with low feed intake
Source: Anim Biotechnol. 2025 Apr 4;36(1):2487089. doi: 10.1080/10495398.2025.2487089 (PMC12674265; doi:10.1080/10495398.2025.2487089)
Supplement: Supplementary Table1.xlsx [file LABT_A_2487089_SM9467.xlsx]

## Sheet: GSE92398
Supplementary Table 1 Experimental and phenotypical information of the dataset GSE92398																Note information
GEO_Accession	Sample Name	Sample title	Breed	Gender	Lactation	Diet		Conditioning period			Source_name	Tissue	BioProject	SRA Study	Platforms
						1st period	2nd period	Item	Low Concentrate (comtrol)	High Concentrate
GSM2428995	GSM2428995	Holstein_1_C	Holstein	Female	Early	Low concentrate	High concentrate	Forage: Concentrate	2 days, 20:32:00	39:61	Tissue	Liver	PRJNA357463	SRP095120	GPL19172	/
GSM2428997	GSM2428997	Holstein_2_C	Holstein	Female	Early	Low concentrate	High concentrate	Grass/clover silage (g/kg DM)	684	391	Tissue	Liver	PRJNA357463	SRP095120	GPL19172	/
GSM2429005	GSM2429005	Holstein_6_C	Holstein	Female	Early	Low concentrate	High concentrate	Barley (g/kg DM)	189	377	Tissue	Liver	PRJNA357463	SRP095120	GPL19172	/
GSM2429007	GSM2429007	Holstein_7_C	Holstein	Female	Early	Low concentrate	High concentrate	Rapeseed cake (g/kg DM)	25.7	51.4	Tissue	Liver	PRJNA357463	SRP095120	GPL19172	/
GSM2429011	GSM2429011	Holstein_9_C	Holstein	Female	Early	Low concentrate	High concentrate	Soybean meal (g/kg DM)	85.7	171	Tissue	Liver	PRJNA357463	SRP095120	GPL19172	/
GSM2429015	GSM2429015	Holstein_11_C	Holstein	Female	Early	High concentrate	Low concentrate	Urea (g/kg DM)	4.7	2.7	Tissue	Liver	PRJNA357463	SRP095120	GPL19172	/
GSM2429023	GSM2429023	Holstein_15_C	Holstein	Female	Early	High concentrate	Low concentrate	Mineral premix (g/kg DM)	9.3	5.3	Tissue	Liver	PRJNA357463	SRP095120	GPL19172	/
GSM2429025	GSM2429025	Holstein_16_C	Holstein	Female	Early	High concentrate	Low concentrate	Vitamin premix(g/kg DM)	2.1	1.2	Tissue	Liver	PRJNA357463	SRP095120	GPL19172	/
GSM2429031	GSM2429031	Holstein_19_C	Holstein	Female	Early	High concentrate	Low concentrate	Gross energy (MJ/kg DM)	18.7	19.2	Tissue	Liver	PRJNA357463	SRP095120	GPL19172	/
GSM2428996	GSM2428996	Holstein_1_HC	Holstein	Female	Early	High concentrate	Low concentrate	DM (g/kg)	513	620	Tissue	Liver	PRJNA357463	SRP095120	GPL19172	/
GSM2428998	GSM2428998	Holstein_2_HC	Holstein	Female	Early	High concentrate	Low concentrate	Ash (g/kg DM)	72	57.3	Tissue	Liver	PRJNA357463	SRP095120	GPL19172	/
GSM2429006	GSM2429006	Holstein_6_HC	Holstein	Female	Early	High concentrate	Low concentrate	Crude protein (g/kg DM)	170	204	Tissue	Liver	PRJNA357463	SRP095120	GPL19172	/
GSM2429008	GSM2429008	Holstein_7_HC	Holstein	Female	Early	High concentrate	Low concentrate	Crude fat (g/kg DM)	31.8	33.6	Tissue	Liver	PRJNA357463	SRP095120	GPL19172	/
GSM2429012	GSM2429012	Holstein_9_HC	Holstein	Female	Early	High concentrate	Low concentrate	Starch (g/kg DM)	105	218	Tissue	Liver	PRJNA357463	SRP095120	GPL19172	/
GSM2429016	GSM2429016	Holstein_11_HC	Holstein	Female	Early	Low concentrate	High concentrate	Crude fiber (g/kg DM)	179	127	Tissue	Liver	PRJNA357463	SRP095120	GPL19172	/
GSM2429024	GSM2429024	Holstein_15_HC	Holstein	Female	Early	Low concentrate	High concentrate	NDF (g/kg DM)	335	271	Tissue	Liver	PRJNA357463	SRP095120	GPL19172	/
GSM2429026	GSM2429026	Holstein_16_HC	Holstein	Female	Early	Low concentrate	High concentrate	iNDF (g/kg DM)	45.3	41.8	Tissue	Liver	PRJNA357463	SRP095120	GPL19172	Abnormal sample, discard
GSM2429032	GSM2429032	Holstein_19_HC	Holstein	Female	Early	Low concentrate	High concentrate				Tissue	Liver	PRJNA357463	SRP095120	GPL19172	/

## Sheet: GSE104079
Table S1 Experimental and phenotypical information of the dataset GSE92398, GSE4304 and GSE4304
GEO_Accession	Sample Name	Sample title	Breed	Gender	Diet		Source_name	Tissue	BioProject	Platforms
GSM2789093	GSM2789093	Liver_CTRL_replicate1	Mouse	Male	Ad libitum feeding		Tissue	Liver	PRJNA408167	GPL13912
GSM2789094	GSM2789094	Liver_CTRL_replicate2	Mouse	Male	Ad libitum feeding		Tissue	Liver	PRJNA408167	GPL13912
GSM2789095	GSM2789095	Liver_CTRL_replicate3	Mouse	Male	Ad libitum feeding		Tissue	Liver	PRJNA408167	GPL13912
GSM2789096	GSM2789096	Liver_CTRL_replicate4	Mouse	Male	Ad libitum feeding		Tissue	Liver	PRJNA408167	GPL13912
GSM2789097	GSM2789097	Liver_CTRL_replicate5	Mouse	Male	Ad libitum feeding		Tissue	Liver	PRJNA408167	GPL13912
GSM2789098	GSM2789098	Liver_CTRL_replicate6	Mouse	Male	Ad libitum feeding		Tissue	Liver	PRJNA408167	GPL13912
GSM2789099	GSM2789099	Liver_CTRL_replicate7	Mouse	Male	Ad libitum feeding		Tissue	Liver	PRJNA408167	GPL13912
GSM2789100	GSM2789100	Liver_AF_replicate1	Mouse	Male	Alternate-day fasting (AF)		Tissue	Liver	PRJNA408167	GPL13912
GSM2789101	GSM2789101	Liver_AF_replicate2	Mouse	Male	Alternate-day fasting (AF)		Tissue	Liver	PRJNA408167	GPL13912
GSM2789102	GSM2789102	Liver_AF_replicate3	Mouse	Male	Alternate-day fasting (AF)		Tissue	Liver	PRJNA408167	GPL13912
GSM2789103	GSM2789103	Liver_AF_replicate4	Mouse	Male	Alternate-day fasting (AF)		Tissue	Liver	PRJNA408167	GPL13912
GSM2789104	GSM2789104	Liver_AF_replicate5	Mouse	Male	Alternate-day fasting (AF)		Tissue	Liver	PRJNA408167	GPL13912
GSM2789105	GSM2789105	Liver_AF_replicate6	Mouse	Male	Alternate-day fasting (AF)		Tissue	Liver	PRJNA408167	GPL13912
GSM2789106	GSM2789106	Liver_AF_replicate7	Mouse	Male	Alternate-day fasting (AF)		Tissue	Liver	PRJNA408167	GPL13912
GSM2789107	GSM2789107	Liver_AF_replicate8	Mouse	Male	Alternate-day fasting (AF)		Tissue	Liver	PRJNA408167	GPL13912
GSM2789108	GSM2789108	Liver_EX_replicate1	Mouse	Male	Exercise	Ad libitum feeding	Tissue	Liver	PRJNA408167	GPL13912
GSM2789109	GSM2789109	Liver_EX_replicate2	Mouse	Male	Exercise	Ad libitum feeding	Tissue	Liver	PRJNA408167	GPL13912
GSM2789110	GSM2789110	Liver_EX_replicate3	Mouse	Male	Exercise	Ad libitum feeding	Tissue	Liver	PRJNA408167	GPL13912
GSM2789111	GSM2789111	Liver_EX_replicate4	Mouse	Male	Exercise	Ad libitum feeding	Tissue	Liver	PRJNA408167	GPL13912
GSM2789112	GSM2789112	Liver_EX_replicate5	Mouse	Male	Exercise	Ad libitum feeding	Tissue	Liver	PRJNA408167	GPL13912
GSM2789113	GSM2789113	Liver_EX_replicate6	Mouse	Male	Exercise	Ad libitum feeding	Tissue	Liver	PRJNA408167	GPL13912
GSM2789114	GSM2789114	Liver_EX_replicate7	Mouse	Male	Exercise	Ad libitum feeding	Tissue	Liver	PRJNA408167	GPL13912
GSM2789115	GSM2789115	Liver_EX_replicate8	Mouse	Male	Exercise	Ad libitum feeding	Tissue	Liver	PRJNA408167	GPL13912
GSM2789116	GSM2789116	Liver_EX_AF_replicate1	Mouse	Male	Exercise	Alternate-day fasting (AF)	Tissue	Liver	PRJNA408167	GPL13912
GSM2789117	GSM2789117	Liver_EX_AF_replicate2	Mouse	Male	Exercise	Alternate-day fasting (AF)	Tissue	Liver	PRJNA408167	GPL13912
GSM2789118	GSM2789118	Liver_EX_AF_replicate3	Mouse	Male	Exercise	Alternate-day fasting (AF)	Tissue	Liver	PRJNA408167	GPL13912
GSM2789119	GSM2789119	Liver_EX_AF_replicate4	Mouse	Male	Exercise	Alternate-day fasting (AF)	Tissue	Liver	PRJNA408167	GPL13912
GSM2789120	GSM2789120	Liver_EX_AF_replicate5	Mouse	Male	Exercise	Alternate-day fasting (AF)	Tissue	Liver	PRJNA408167	GPL13912
GSM2789121	GSM2789121	Liver_EX_AF_replicate6	Mouse	Male	Exercise	Alternate-day fasting (AF)	Tissue	Liver	PRJNA408167	GPL13912
GSM2789122	GSM2789122	Liver_EX_AF_replicate7	Mouse	Male	Exercise	Alternate-day fasting (AF)	Tissue	Liver	PRJNA408167	GPL13912
GSM2789123	GSM2789123	Liver_EX_AF_replicate8	Mouse	Male	Exercise	Alternate-day fasting (AF)	Tissue	Liver	PRJNA408167	GPL13912
GSM2789124	GSM2789124	Soleus_CTRL_replicate1	Mouse	Male	Ad libitum feeding		Tissue	Soleus	PRJNA408167	GPL13912
GSM2789125	GSM2789125	Soleus_CTRL_replicate2	Mouse	Male	Ad libitum feeding		Tissue	Soleus	PRJNA408167	GPL13912
GSM2789126	GSM2789126	Soleus_CTRL_replicate3	Mouse	Male	Ad libitum feeding		Tissue	Soleus	PRJNA408167	GPL13912
GSM2789127	GSM2789127	Soleus_CTRL_replicate4	Mouse	Male	Ad libitum feeding		Tissue	Soleus	PRJNA408167	GPL13912
GSM2789128	GSM2789128	Soleus_CTRL_replicate5	Mouse	Male	Ad libitum feeding		Tissue	Soleus	PRJNA408167	GPL13912
GSM2789129	GSM2789129	Soleus_CTRL_replicate6	Mouse	Male	Ad libitum feeding		Tissue	Soleus	PRJNA408167	GPL13912
GSM2789130	GSM2789130	Soleus_CTRL_replicate7	Mouse	Male	Ad libitum feeding		Tissue	Soleus	PRJNA408167	GPL13912
GSM2789131	GSM2789131	Soleus_AF_replicate1	Mouse	Male	Alternate-day fasting (AF)		Tissue	Soleus	PRJNA408167	GPL13912
GSM2789132	GSM2789132	Soleus_AF_replicate2	Mouse	Male	Alternate-day fasting (AF)		Tissue	Soleus	PRJNA408167	GPL13912
GSM2789133	GSM2789133	Soleus_AF_replicate3	Mouse	Male	Alternate-day fasting (AF)		Tissue	Soleus	PRJNA408167	GPL13912
GSM2789134	GSM2789134	Soleus_AF_replicate4	Mouse	Male	Alternate-day fasting (AF)		Tissue	Soleus	PRJNA408167	GPL13912
GSM2789135	GSM2789135	Soleus_AF_replicate5	Mouse	Male	Alternate-day fasting (AF)		Tissue	Soleus	PRJNA408167	GPL13912
GSM2789136	GSM2789136	Soleus_AF_replicate6	Mouse	Male	Alternate-day fasting (AF)		Tissue	Soleus	PRJNA408167	GPL13912
GSM2789137	GSM2789137	Soleus_AF_replicate7	Mouse	Male	Alternate-day fasting (AF)		Tissue	Soleus	PRJNA408167	GPL13912
GSM2789138	GSM2789138	Soleus_AF_replicate8	Mouse	Male	Alternate-day fasting (AF)		Tissue	Soleus	PRJNA408167	GPL13912
GSM2789139	GSM2789139	Soleus_EX_replicate1	Mouse	Male	Exercise	Ad libitum feeding	Tissue	Soleus	PRJNA408167	GPL13912
GSM2789140	GSM2789140	Soleus_EX_replicate2	Mouse	Male	Exercise	Ad libitum feeding	Tissue	Soleus	PRJNA408167	GPL13912
GSM2789141	GSM2789141	Soleus_EX_replicate3	Mouse	Male	Exercise	Ad libitum feeding	Tissue	Soleus	PRJNA408167	GPL13912
GSM2789142	GSM2789142	Soleus_EX_replicate4	Mouse	Male	Exercise	Ad libitum feeding	Tissue	Soleus	PRJNA408167	GPL13912
GSM2789143	GSM2789143	Soleus_EX_replicate5	Mouse	Male	Exercise	Ad libitum feeding	Tissue	Soleus	PRJNA408167	GPL13912
GSM2789144	GSM2789144	Soleus_EX_replicate6	Mouse	Male	Exercise	Ad libitum feeding	Tissue	Soleus	PRJNA408167	GPL13912
GSM2789145	GSM2789145	Soleus_EX_replicate7	Mouse	Male	Exercise	Ad libitum feeding	Tissue	Soleus	PRJNA408167	GPL13912
GSM2789146	GSM2789146	Soleus_EX_AF_replicate1	Mouse	Male	Exercise	Ad libitum feeding	Tissue	Soleus	PRJNA408167	GPL13912
GSM2789147	GSM2789147	Soleus_EX_AF_replicate2	Mouse	Male	Exercise	Alternate-day fasting (AF)	Tissue	Soleus	PRJNA408167	GPL13912
GSM2789148	GSM2789148	Soleus_EX_AF_replicate3	Mouse	Male	Exercise	Alternate-day fasting (AF)	Tissue	Soleus	PRJNA408167	GPL13912
GSM2789149	GSM2789149	Soleus_EX_AF_replicate4	Mouse	Male	Exercise	Alternate-day fasting (AF)	Tissue	Soleus	PRJNA408167	GPL13912
GSM2789150	GSM2789150	Soleus_EX_AF_replicate5	Mouse	Male	Exercise	Alternate-day fasting (AF)	Tissue	Soleus	PRJNA408167	GPL13912

## Sheet: GSE4304
Supplementary Table 1 Experimental and phenotypical information of the dataset GSE4304
GEO_Accession	Sample Name	Sample title	Breed	Gender	Lactation (Week)		Diet
								Source_name	Tissue	BioProject	Platforms
GSM97322	GSM97322	Liver_ketotic_cow_early postpartum_5866Cy3	Holstein	Female	Early	Postpartum 1-2	50% Feed diet	Tissue	Liver	PRJNA94687	GPL2853
GSM97323	GSM97323	Liver_ketotic_cow_early postpartum_5866Cy5	Holstein	Female	Early	Postpartum 1-2	50% Feed diet	Tissue	Liver	PRJNA94687	GPL2853
GSM97325	GSM97325	Liver_ketotic_cow_early postpartum_6607Cy5	Holstein	Female	Early	Postpartum 1-2	50% Feed diet	Tissue	Liver	PRJNA94687	GPL2853
GSM97326	GSM97326	Liver_ketotic_cow_early postpartum_6724Cy3	Holstein	Female	Early	Postpartum 1-2	50% Feed diet	Tissue	Liver	PRJNA94687	GPL2853
GSM97327	GSM97327	Liver_ketotic_cow_early postpartum_6724Cy5	Holstein	Female	Early	Postpartum 1-2	50% Feed diet	Tissue	Liver	PRJNA94687	GPL2853
GSM97328	GSM97328	Liver_ketotic_cow_early postpartum_6837Cy3	Holstein	Female	Early	Postpartum 1-2	50% Feed diet	Tissue	Liver	PRJNA94687	GPL2853
GSM97329	GSM97329	Liver_ketotic_cow_early postpartum_6837Cy5	Holstein	Female	Early	Postpartum 1-2	50% Feed diet	Tissue	Liver	PRJNA94687	GPL2853
GSM97330	GSM97330	Liver_ketotic_cow_early postpartum_6839Cy3	Holstein	Female	Early	Postpartum 1-2	50% Feed diet	Tissue	Liver	PRJNA94687	GPL2853
GSM97332	GSM97332	Liver_ketotic_cow_early postpartum_6839Cy5	Holstein	Female	Early	Postpartum 1-2	50% Feed diet	Tissue	Liver	PRJNA94687	GPL2853
GSM97333	GSM97333	Liver_ketotic_cow_early postpartum_6870Cy3	Holstein	Female	Early	Postpartum 1-2	50% Feed diet	Tissue	Liver	PRJNA94687	GPL2853
GSM97339	GSM97339	Liver_ketotic_cow_early postpartum_6870Cy5	Holstein	Female	Early	Postpartum 1-2	50% Feed diet	Tissue	Liver	PRJNA94687	GPL2853
GSM97340	GSM97340	Liver_ketotic_cow_early postpartum_6886Cy3	Holstein	Female	Early	Postpartum 1-2	50% Feed diet	Tissue	Liver	PRJNA94687	GPL2853
GSM97341	GSM97341	Liver_ketotic_cow_early postpartum_6886Cy5	Holstein	Female	Early	Postpartum 1-2	50% Feed diet	Tissue	Liver	PRJNA94687	GPL2853
GSM97345	GSM97345	Liver_healthy_cow_early postpartum_6877Cy3	Holstein	Female	Early	Postpartum 1-2	Feed diet	Tissue	Liver	PRJNA94687	GPL2853
GSM97346	GSM97346	Liver_healthy_cow_early postpartum_6877Cy5	Holstein	Female	Early	Postpartum 1-2	Feed diet	Tissue	Liver	PRJNA94687	GPL2853
GSM97350	GSM97350	Liver_healthy_cow_early postpartum_6986Cy3	Holstein	Female	Early	Postpartum 1-2	Feed diet	Tissue	Liver	PRJNA94687	GPL2853
GSM97351	GSM97351	Liver_healthy_cow_early postpartum_6986Cy5	Holstein	Female	Early	Postpartum 1-2	Feed diet	Tissue	Liver	PRJNA94687	GPL2853
GSM97352	GSM97352	Liver_healthy_cow_early postpartum_7045Cy3	Holstein	Female	Early	Postpartum 1-2	Feed diet	Tissue	Liver	PRJNA94687	GPL2853
GSM97354	GSM97354	Liver_healthy_cow_early postpartum_7045Cy5	Holstein	Female	Early	Postpartum 1-2	Feed diet	Tissue	Liver	PRJNA94687	GPL2853
GSM97356	GSM97356	Liver_healthy_cow_early postpartum_7050Cy3	Holstein	Female	Early	Postpartum 1-2	Feed diet	Tissue	Liver	PRJNA94687	GPL2853
GSM97358	GSM97358	Liver_healthy_cow_early postpartum_7050Cy5	Holstein	Female	Early	Postpartum 1-2	Feed diet	Tissue	Liver	PRJNA94687	GPL2853
GSM97359	GSM97359	Liver_healthy_cow_early postpartum_7105Cy3	Holstein	Female	Early	Postpartum 1-2	Feed diet	Tissue	Liver	PRJNA94687	GPL2853
GSM97360	GSM97360	Liver_healthy_cow_early postpartum_7105Cy5	Holstein	Female	Early	Postpartum 1-2	Feed diet	Tissue	Liver	PRJNA94687	GPL2853
GSM97363	GSM97363	Liver_healthy_cow_early postpartum_7187Cy3	Holstein	Female	Early	Postpartum 1-2	Feed diet	Tissue	Liver	PRJNA94687	GPL2853
GSM97364	GSM97364	Liver_healthy_cow_early postpartum_7187Cy5	Holstein	Female	Early	Postpartum 1-2	Feed diet	Tissue	Liver	PRJNA94687	GPL2853
GSM97365	GSM97365	Liver_ketotic_cow_early postpartum_6607Cy3	Holstein	Female	Early	Postpartum 1-2	Feed diet	Tissue	Liver	PRJNA94687	GPL2853
GSM101245	GSM101245	Liver_healthy_cow_early postpartum_7161Cy3	Holstein	Female	Early	Postpartum 1-2	Feed diet	Tissue	Liver	PRJNA94687	GPL2853
GSM101246	GSM101246	Liver_healthy_cow_early postpartum_7161Cy5	Holstein	Female	Early	Postpartum 1-2	Feed diet	Tissue	Liver	PRJNA94687	GPL2853
