# Supplementary material for: Identification of key factors causing ketosis in dairy cows with low feed intake
Source: Anim Biotechnol. 2025 Apr 4;36(1):2487089. doi: 10.1080/10495398.2025.2487089 (PMC12674265; doi:10.1080/10495398.2025.2487089)
Supplement: Supplementary Table4.xlsx [file LABT_A_2487089_SM9463.xlsx]

## Sheet: Sheet1
Table S4 Venn diagram's list of overlapping genes
WGCNA-RFI|DE-KET	WGCNA-RFI|DE-RFI	DE-KET|DE-RFI	DE-KET|WGCNA-ADF	WGCNA-RFI|DE-KET|DE-RFI
ABCA1	SLC25A34	ACACA	Xpo7	ELOVL6
ACAA1		CCDC109B
ANGPTL4		CCDC64
APOA1		KIAA1462
CMBL		MBOAT2
CNOT7		SLA
COG3		SLC20A1
CSNK2A2		SLC35A5
ELOVL2		SLC6A11
LGALS4
MLYCD
OSBPL11
PDE2A
RABGAP1L
SLC25A30
SUOX
TAGLN2
WSB2
WWC1
