# Supplementary material for: Identification of key factors causing ketosis in dairy cows with low feed intake
Source: Anim Biotechnol. 2025 Apr 4;36(1):2487089. doi: 10.1080/10495398.2025.2487089 (PMC12674265; doi:10.1080/10495398.2025.2487089)
Supplement: Supplementary Table3.xlsx [file LABT_A_2487089_SM9462.xlsx]

## Sheet: KEGG
Supplementary Table 3 KEGG enrichment analysis of hub genes in turquoise and green modules.
	ID	Description	GeneRatio	BgRatio	pvalue	p.adjust	qvalue	geneID	Count
bta03320	bta03320	PPAR signaling pathway	8/58	84/9035	5.22788e-08	5.62894e-06	5.05162e-06	513787/282855/511890/538914/281631/509963/505968/508324	8
bta01212	bta01212	Fatty acid metabolism	7/58	58/9035	7.2166e-08	5.62894e-06	5.05162e-06	789567/281811/533333/615756/282130/505968/508324	7
bta00071	bta00071	Fatty acid degradation	5/58	44/9035	8.20257e-06	0.000426534	0.000382787	281811/511890/282130/505968/508324	5
bta04146	bta04146	Peroxisome	6/58	84/9035	1.48301e-05	0.000578373	0.000519052	534944/512341/281235/512902/508324/515178	6
bta00062	bta00062	Fatty acid elongation	4/58	29/9035	3.22195e-05	0.000961975	0.000863311	789567/281811/533333/615756	4
bta01040	bta01040	Biosynthesis of unsaturated fatty acids	4/58	30/9035	3.6999e-05	0.000961975	0.000863311	789567/533333/615756/508324	4
bta04152	bta04152	AMPK signaling pathway	5/58	124/9035	0.0011507	0.0233419	0.0209479	282855/512341/497205/513010/407234	5
bta01230	bta01230	Biosynthesis of amino acids	4/58	73/9035	0.00119702	0.0233419	0.0209479	509002/527403/281235/518752	4
bta00280	bta00280	Valine, leucine and isoleucine degradation	3/58	51/9035	0.00420257	0.0629634	0.0565056	281811/505968/508324	3
bta04979	bta04979	Cholesterol metabolism	3/58	51/9035	0.00420257	0.0629634	0.0565056	537301/281631/509963	3
bta04975	bta04975	Fat digestion and absorption	3/58	52/9035	0.00443972	0.0629634	0.0565056	513787/537301/281631	3
bta04064	bta04064	NF-kappa B signaling pathway	4/58	112/9035	0.00567679	0.0737983	0.0662292	510923/505463/282420/282419	4
bta04920	bta04920	Adipocytokine signaling pathway	3/58	72/9035	0.0109466	0.131359	0.117886	282855/497205/407234	3
bta04977	bta04977	Vitamin digestion and absorption	2/58	27/9035	0.0128255	0.142912	0.128255	537301/281631	2
bta00630	bta00630	Glyoxylate and dicarboxylate metabolism	2/58	30/9035	0.0157008	0.152861	0.137183	509002/507949	2
bta00020	bta00020	Citrate cycle (TCA cycle)	2/58	31/9035	0.0167151	0.152861	0.137183	282855/281235	2
bta04936	bta04936	Alcoholic liver disease	4/58	154/9035	0.0168945	0.152861	0.137183	512341/407234/282130/505968	4
bta03008	bta03008	Ribosome biogenesis in eukaryotes	3/58	86/9035	0.0176378	0.152861	0.137183	540139/282420/282419	3
bta05235	bta05235	PD-L1 expression and PD-1 checkpoint pathway in cancer	3/58	94/9035	0.0222879	0.182995	0.164227	282420/282419/281050	3
bta04931	bta04931	Insulin resistance	3/58	110/9035	0.0334084	0.247956	0.222525	513787/282855/513010	3
bta00260	bta00260	Glycine, serine and threonine metabolism	2/58	45/9035	0.0336133	0.247956	0.222525	509002/507949	2
bta01200	bta01200	Carbon metabolism	3/58	112/9035	0.0349682	0.247956	0.222525	509002/281235/507949	3
bta00330	bta00330	Arginine and proline metabolism	2/58	49/9035	0.0392855	0.266458	0.239129	505094/518752	2
bta00920	bta00920	Sulfur metabolism	1/58	10/9035	0.0624019	0.405613	0.364011	509837	1
bta01240	bta01240	Biosynthesis of cofactors	3/58	152/9035	0.0737307	0.444015	0.398475	509002/513419/527403	3
bta04520	bta04520	Adherens junction	2/58	70/9035	0.0741222	0.444015	0.398475	282420/282419	2
bta04137	bta04137	Mitophagy - animal	2/58	73/9035	0.079695	0.444015	0.398475	282420/282419	2
bta05218	bta05218	Melanoma	2/58	73/9035	0.079695	0.444015	0.398475	505463/785576	2
bta05162	bta05162	Measles	3/58	160/9035	0.083103	0.447037	0.401187	282420/282419/281050	3
bta00120	bta00120	Primary bile acid biosynthesis	1/58	17/9035	0.10379	0.539193	0.483892	511195	1
bta00670	bta00670	One carbon pool by folate	1/58	18/9035	0.109554	0.539193	0.483892	509002	1
bta04211	bta04211	Longevity regulating pathway	2/58	90/9035	0.113486	0.539193	0.483892	513010/407234	2
bta01210	bta01210	2-Oxocarboxylic acid metabolism	1/58	19/9035	0.115281	0.539193	0.483892	281235	1
bta05032	bta05032	Morphine addiction	2/58	92/9035	0.117677	0.539193	0.483892	522509/281971	2
bta00220	bta00220	Arginine biosynthesis	1/58	20/9035	0.120973	0.539193	0.483892	518752	1
bta04925	bta04925	Aldosterone synthesis and secretion	2/58	96/9035	0.126173	0.54675	0.490674	281971/513010	2
bta04964	bta04964	Proximal tubule bicarbonate reclamation	1/58	22/9035	0.132248	0.557586	0.500398	282855	1
bta04922	bta04922	Glucagon signaling pathway	2/58	103/9035	0.14138	0.580402	0.520874	282855/513010	2
bta00030	bta00030	Pentose phosphate pathway	1/58	28/9035	0.165227	0.660909	0.593123	507949	1
bta00592	bta00592	alpha-Linolenic acid metabolism	1/58	29/9035	0.170603	0.66535	0.597109	508324	1
bta00601	bta00601	Glycosphingolipid biosynthesis - lacto and neolacto series	1/58	30/9035	0.175944	0.669446	0.600785	444860	1
bta00640	bta00640	Propanoate metabolism	1/58	31/9035	0.181252	0.673221	0.604173	512341	1
bta03020	bta03020	RNA polymerase	1/58	33/9035	0.191766	0.694443	0.623218	508049	1
bta00410	bta00410	beta-Alanine metabolism	1/58	34/9035	0.196974	0.694443	0.623218	512341	1
bta04068	bta04068	FoxO signaling pathway	2/58	131/9035	0.205362	0.694443	0.623218	282855/505463	2
bta00230	bta00230	Purine metabolism	2/58	133/9035	0.210065	0.694443	0.623218	522509/281971	2
bta00760	bta00760	Nicotinate and nicotinamide metabolism	1/58	37/9035	0.212399	0.694443	0.623218	513419	1
bta05216	bta05216	Thyroid cancer	1/58	40/9035	0.227533	0.694443	0.623218	505463	1
bta00620	bta00620	Pyruvate metabolism	1/58	44/9035	0.247268	0.694443	0.623218	282855	1
bta05143	bta05143	African trypanosomiasis	1/58	44/9035	0.247268	0.694443	0.623218	281631	1
bta05224	bta05224	Breast cancer	2/58	150/9035	0.250415	0.694443	0.623218	505463/785576	2
bta05226	bta05226	Gastric cancer	2/58	153/9035	0.257578	0.694443	0.623218	505463/785576	2
bta00380	bta00380	Tryptophan metabolism	1/58	48/9035	0.266507	0.694443	0.623218	515030	1
bta05030	bta05030	Cocaine addiction	1/58	48/9035	0.266507	0.694443	0.623218	513010	1
bta05020	bta05020	Prion disease	3/58	282/9035	0.271105	0.694443	0.623218	282420/282419/513010	3
bta04962	bta04962	Vasopressin-regulated water reabsorption	1/58	49/9035	0.271241	0.694443	0.623218	513010	1
bta01523	bta01523	Antifolate resistance	1/58	50/9035	0.275945	0.694443	0.623218	509002	1
bta00270	bta00270	Cysteine and methionine metabolism	1/58	51/9035	0.280619	0.694443	0.623218	527403	1
bta04932	bta04932	Non-alcoholic fatty liver disease	2/58	164/9035	0.283863	0.694443	0.623218	497205/407234	2
bta00510	bta00510	N-Glycan biosynthesis	1/58	52/9035	0.285263	0.694443	0.623218	504908	1
bta03460	bta03460	Fanconi anemia pathway	1/58	52/9035	0.285263	0.694443	0.623218	615352	1
bta04022	bta04022	cGMP-PKG signaling pathway	2/58	171/9035	0.300566	0.694443	0.623218	281971/513010	2
bta04310	bta04310	Wnt signaling pathway	2/58	171/9035	0.300566	0.694443	0.623218	282420/282419	2
bta04141	bta04141	Protein processing in endoplasmic reticulum	2/58	172/9035	0.302948	0.694443	0.623218	338067/525256	2
bta00240	bta00240	Pyrimidine metabolism	1/58	56/9035	0.303547	0.694443	0.623218	614103	1
bta04672	bta04672	Intestinal immune network for IgA production	1/58	58/9035	0.312516	0.694443	0.623218	281050	1
bta05330	bta05330	Allograft rejection	1/58	58/9035	0.312516	0.694443	0.623218	281050	1
bta05213	bta05213	Endometrial cancer	1/58	59/9035	0.316958	0.694443	0.623218	505463	1
bta04940	bta04940	Type I diabetes mellitus	1/58	60/9035	0.321372	0.694443	0.623218	281050	1
bta00480	bta00480	Glutathione metabolism	1/58	62/9035	0.330115	0.694443	0.623218	281235	1
bta05217	bta05217	Basal cell carcinoma	1/58	63/9035	0.334445	0.694443	0.623218	505463	1
bta00010	bta00010	Glycolysis / Gluconeogenesis	1/58	64/9035	0.338748	0.694443	0.623218	282855	1
bta05332	bta05332	Graft-versus-host disease	1/58	66/9035	0.347271	0.694443	0.623218	281050	1
bta04927	bta04927	Cortisol synthesis and secretion	1/58	67/9035	0.351492	0.694443	0.623218	513010	1
bta00561	bta00561	Glycerolipid metabolism	1/58	68/9035	0.355686	0.694443	0.623218	507949	1
bta02010	bta02010	ABC transporters	1/58	68/9035	0.355686	0.694443	0.623218	515178	1
bta05230	bta05230	Central carbon metabolism in cancer	1/58	68/9035	0.355686	0.694443	0.623218	281235	1
bta05031	bta05031	Amphetamine addiction	1/58	69/9035	0.359853	0.694443	0.623218	513010	1
bta00830	bta00830	Retinol metabolism	1/58	72/9035	0.372198	0.694443	0.623218	511890	1
bta04623	bta04623	Cytosolic DNA-sensing pathway	1/58	73/9035	0.37626	0.694443	0.623218	508049	1
bta05223	bta05223	Non-small cell lung cancer	1/58	73/9035	0.37626	0.694443	0.623218	505463	1
bta05320	bta05320	Autoimmune thyroid disease	1/58	73/9035	0.37626	0.694443	0.623218	281050	1
bta04918	bta04918	Thyroid hormone synthesis	1/58	76/9035	0.388293	0.694443	0.623218	513010	1
bta05212	bta05212	Pancreatic cancer	1/58	76/9035	0.388293	0.694443	0.623218	505463	1
bta00140	bta00140	Steroid hormone biosynthesis	1/58	77/9035	0.392254	0.694443	0.623218	789567	1
bta05214	bta05214	Glioma	1/58	77/9035	0.392254	0.694443	0.623218	505463	1
bta05220	bta05220	Chronic myeloid leukemia	1/58	77/9035	0.392254	0.694443	0.623218	505463	1
bta03018	bta03018	RNA degradation	1/58	78/9035	0.396189	0.694443	0.623218	508055	1
bta05416	bta05416	Viral myocarditis	1/58	78/9035	0.396189	0.694443	0.623218	281050	1
bta04115	bta04115	p53 signaling pathway	1/58	80/9035	0.403984	0.700238	0.628419	505463	1
bta00590	bta00590	Arachidonic acid metabolism	1/58	84/9035	0.419278	0.708411	0.635753	511890	1
bta04911	bta04911	Insulin secretion	1/58	85/9035	0.423041	0.708411	0.635753	513010	1
bta01232	bta01232	Nucleotide metabolism	1/58	86/9035	0.42678	0.708411	0.635753	614103	1
bta05210	bta05210	Colorectal cancer	1/58	89/9035	0.437854	0.708411	0.635753	505463	1
bta04914	bta04914	Progesterone-mediated oocyte maturation	1/58	90/9035	0.441499	0.708411	0.635753	537016	1
bta04151	bta04151	PI3K-Akt signaling pathway	3/58	379/9035	0.441619	0.708411	0.635753	282855/785576/513010	3
bta04610	bta04610	Complement and coagulation cascades	1/58	94/9035	0.455846	0.708411	0.635753	281297	1
bta04657	bta04657	IL-17 signaling pathway	1/58	94/9035	0.455846	0.708411	0.635753	504992	1
bta05222	bta05222	Small cell lung cancer	1/58	94/9035	0.455846	0.708411	0.635753	505463	1
bta05417	bta05417	Lipid and atherosclerosis	2/58	239/9035	0.45649	0.708411	0.635753	537301/281631	2
bta04714	bta04714	Thermogenesis	2/58	240/9035	0.45865	0.708411	0.635753	785576/513010	2
bta05215	bta05215	Prostate cancer	1/58	98/9035	0.469832	0.715624	0.642227	513010	1
bta05231	bta05231	Choline metabolism in cancer	1/58	99/9035	0.473272	0.715624	0.642227	541266	1
bta04916	bta04916	Melanogenesis	1/58	102/9035	0.483463	0.715624	0.642227	513010	1
bta04020	bta04020	Calcium signaling pathway	2/58	252/9035	0.484193	0.715624	0.642227	338036/785576	2
bta04928	bta04928	Parathyroid hormone synthesis, secretion and action	1/58	105/9035	0.493461	0.715624	0.642227	513010	1
bta04622	bta04622	RIG-I-like receptor signaling pathway	1/58	106/9035	0.496751	0.715624	0.642227	510923	1
bta05323	bta05323	Rheumatoid arthritis	1/58	106/9035	0.496751	0.715624	0.642227	281050	1
bta05150	bta05150	Staphylococcus aureus infection	1/58	107/9035	0.500019	0.715624	0.642227	281297	1
bta04660	bta04660	T cell receptor signaling pathway	1/58	109/9035	0.506495	0.716337	0.642867	281050	1
bta04750	bta04750	Inflammatory mediator regulation of TRP channels	1/58	110/9035	0.509702	0.716337	0.642867	511890	1
bta04725	bta04725	Cholinergic synapse	1/58	114/9035	0.522325	0.727524	0.652906	513010	1
bta05146	bta05146	Amoebiasis	1/58	117/9035	0.531582	0.733866	0.658598	518752	1
bta04935	bta04935	Growth hormone synthesis, secretion and action	1/58	119/9035	0.537656	0.73574	0.660279	513010	1
bta04114	bta04114	Oocyte meiosis	1/58	121/9035	0.543652	0.737476	0.661837	537016	1
bta04668	bta04668	TNF signaling pathway	1/58	124/9035	0.552503	0.743021	0.666814	513010	1
bta04110	bta04110	Cell cycle	1/58	126/9035	0.55831	0.744256	0.667922	505463	1
bta04010	bta04010	MAPK signaling pathway	2/58	292/9035	0.563883	0.744256	0.667922	505463/785576	2
bta04974	bta04974	Protein digestion and absorption	1/58	130/9035	0.569702	0.744256	0.667922	504822	1
bta04926	bta04926	Relaxin signaling pathway	1/58	131/9035	0.572504	0.744256	0.667922	513010	1
bta04728	bta04728	Dopaminergic synapse	1/58	134/9035	0.580805	0.748807	0.672006	513010	1
bta04910	bta04910	Insulin signaling pathway	1/58	138/9035	0.591627	0.750356	0.673396	282855	1
bta04915	bta04915	Estrogen signaling pathway	1/58	138/9035	0.591627	0.750356	0.673396	513010	1
bta04270	bta04270	Vascular smooth muscle contraction	1/58	140/9035	0.596934	0.750981	0.673958	511890	1
bta04210	bta04210	Apoptosis	1/58	143/9035	0.604768	0.754751	0.67734	505463	1
bta04261	bta04261	Adrenergic signaling in cardiomyocytes	1/58	150/9035	0.622471	0.770678	0.691634	513010	1
bta04060	bta04060	Cytokine-cytokine receptor interaction	2/58	333/9035	0.636272	0.781563	0.701403	497205/504992	2
bta04934	bta04934	Cushing syndrome	1/58	158/9035	0.641749	0.782132	0.701913	513010	1
bta04218	bta04218	Cellular senescence	1/58	165/9035	0.657822	0.795505	0.713915	505463	1
bta04514	bta04514	Cell adhesion molecules	1/58	171/9035	0.671033	0.800621	0.718506	281050	1
bta04145	bta04145	Phagosome	1/58	172/9035	0.673185	0.800621	0.718506	281297	1
bta05225	bta05225	Hepatocellular carcinoma	1/58	174/9035	0.677449	0.800621	0.718506	505463	1
bta05161	bta05161	Hepatitis B	1/58	177/9035	0.683742	0.801983	0.719728	513010	1
bta05164	bta05164	Influenza A	1/58	188/9035	0.705801	0.820036	0.73593	510923	1
bta05322	bta05322	Systemic lupus erythematosus	1/58	190/9035	0.709646	0.820036	0.73593	281050	1
bta04080	bta04080	Neuroactive ligand-receptor interaction	2/58	389/9035	0.719851	0.825711	0.741023	338036/497205	2
bta05202	bta05202	Transcriptional misregulation in cancer	1/58	200/9035	0.728143	0.829126	0.744088	505463	1
bta05010	bta05010	Alzheimer disease	2/58	402/9035	0.736835	0.831595	0.746304	282420/282419	2
bta04630	bta04630	JAK-STAT signaling pathway	1/58	212/9035	0.748815	0.831595	0.746304	497205	1
bta05415	bta05415	Diabetic cardiomyopathy	1/58	215/9035	0.753737	0.831595	0.746304	767977	1
bta05207	bta05207	Chemical carcinogenesis - receptor activation	1/58	216/9035	0.755356	0.831595	0.746304	513010	1
bta04015	bta04015	Rap1 signaling pathway	1/58	217/9035	0.756965	0.831595	0.746304	785576	1
bta04810	bta04810	Regulation of actin cytoskeleton	1/58	228/9035	0.773991	0.832578	0.747185	785576	1
bta05034	bta05034	Alcoholism	1/58	232/9035	0.779888	0.832578	0.747185	513010	1
bta05169	bta05169	Epstein-Barr virus infection	1/58	235/9035	0.78421	0.832578	0.747185	505463	1
bta05166	bta05166	Human T-cell leukemia virus 1 infection	1/58	238/9035	0.788449	0.832578	0.747185	513010	1
bta05203	bta05203	Viral carcinogenesis	1/58	242/9035	0.793975	0.832578	0.747185	513010	1
bta04024	bta04024	cAMP signaling pathway	1/58	243/9035	0.795334	0.832578	0.747185	513010	1
bta04014	bta04014	Ras signaling pathway	1/58	246/9035	0.799358	0.832578	0.747185	785576	1
bta04144	bta04144	Endocytosis	1/58	250/9035	0.804603	0.832578	0.747185	317659	1
bta05163	bta05163	Human cytomegalovirus infection	1/58	251/9035	0.805893	0.832578	0.747185	513010	1
bta05132	bta05132	Salmonella infection	1/58	261/9035	0.818342	0.839877	0.753736	783375	1
bta05022	bta05022	Pathways of neurodegeneration - multiple diseases	2/58	490/9035	0.830486	0.84677	0.759922	282420/282419	2
bta05171	bta05171	Coronavirus disease - COVID-19	1/58	282/9035	0.841985	0.85292	0.765441	281297	1
bta05016	bta05016	Huntington disease	1/58	319/9035	0.876506	0.882161	0.791683	513010	1
bta05165	bta05165	Human papillomavirus infection	1/58	352/9035	0.900967	0.900967	0.80856	513010	1

## Sheet: GO
Supplementary Table 3 GO enrichment analysis of hub genes in turquoise and green modules.
	ONTOLOGY	ID	Description	GeneRatio	BgRatio	pvalue	p.adjust	qvalue	geneID	Count
GO:0043648	BP	GO:0043648	dicarboxylic acid metabolic process	4/42	22/4476	4.33629e-05	0.0322097	0.030013	505094/282855/281235/515030	4
GO:0019752	BP	GO:0019752	carboxylic acid metabolic process	10/42	260/4476	0.000103335	0.0322097	0.030013	513787/509002/505094/282855/281235/789567/281811/515030/282130/505968	10
GO:0043436	BP	GO:0043436	oxoacid metabolic process	10/42	261/4476	0.000106727	0.0322097	0.030013	513787/509002/505094/282855/281235/789567/281811/515030/282130/505968	10
GO:0006082	BP	GO:0006082	organic acid metabolic process	10/42	268/4476	0.000133235	0.0322097	0.030013	513787/509002/505094/282855/281235/789567/281811/515030/282130/505968	10
GO:0044283	BP	GO:0044283	small molecule biosynthetic process	8/42	175/4476	0.00017565	0.0339708	0.0316541	509002/281971/282855/789567/614103/515030/282130/505968	8
