# Supplementary material for: Identification of key factors causing ketosis in dairy cows with low feed intake
Source: Anim Biotechnol. 2025 Apr 4;36(1):2487089. doi: 10.1080/10495398.2025.2487089 (PMC12674265; doi:10.1080/10495398.2025.2487089)
Supplement: Supplementary Table2 .xlsx [file LABT_A_2487089_SM9461.xlsx]

## Sheet: GSE92398
Table S2 Modules and genes identified in GSE92398
Number	Module	Genes	ModuleColors	Genes Number	%
1	grey	ZYG11B	Turquoise	1544	0.155316
2	grey	ZXDC	Blue	1319	0.132683
3	green	ZWINT	Brown	1161	0.116789
4	red	ZWILCH	Yellow	1037	0.104315
5	turquoise	ZW10	Green	987	0.0992858
6	blue	ZSWIM9	Red	952	0.095765
7	red	ZSWIM7	Black	682	0.0686048
8	turquoise	ZSWIM6	Pink	468	0.0470778
9	red	ZSWIM5	Grey	1791	0.180163
10	grey	ZSWIM4
11	green	ZSWIM3
12	turquoise	ZSWIM1
13	grey	ZSCAN31
14	blue	ZSCAN26
15	blue	ZSCAN25
16	turquoise	ZSCAN20
17	brown	ZSCAN2
18	blue	ZSCAN16
19	red	ZSCAN12
20	turquoise	ZRANB1
21	turquoise	ZPR1
22	yellow	ZPBP2
23	grey	ZPBP
24	yellow	ZP3
25	brown	ZP2
26	turquoise	ZNRF3
27	red	ZNRF2
28	yellow	ZNRF1
29	brown	ZNRD2
30	yellow	ZNHIT6
31	red	ZNHIT2
32	turquoise	ZNHIT1
33	yellow	ZNFX1
34	brown	ZNF879
35	blue	ZNF862
36	red	ZNF84
37	brown	ZNF831
38	green	ZNF827
39	grey	ZNF821
40	grey	ZNF814
41	blue	ZNF81
42	green	ZNF805
43	brown	ZNF800
44	blue	ZNF793
45	green	ZNF792
46	grey	ZNF789
47	red	ZNF787
48	blue	ZNF786
49	turquoise	ZNF784
50	turquoise	ZNF782
51	blue	ZNF777
52	blue	ZNF775
53	green	ZNF774
54	brown	ZNF771
55	brown	ZNF770
56	red	ZNF746
57	black	ZNF74
58	red	ZNF713
59	turquoise	ZNF711
60	turquoise	ZNF710
61	red	ZNF705A
62	black	ZNF704
63	blue	ZNF703
64	grey	ZNF697
65	turquoise	ZNF692
66	black	ZNF691
67	brown	ZNF689
68	grey	ZNF688
69	blue	ZNF684
70	grey	ZNF683
71	grey	ZNF677
72	turquoise	ZNF672
73	turquoise	ZNF668
74	turquoise	ZNF667
75	blue	ZNF654
76	yellow	ZNF653
77	grey	ZNF652
78	brown	ZNF641
79	pink	ZNF629
80	brown	ZNF628
81	brown	ZNF623
82	green	ZNF622
83	yellow	ZNF621
84	grey	ZNF618
85	grey	ZNF614
86	red	ZNF613
87	turquoise	ZNF608
88	turquoise	ZNF606
89	green	ZNF605
90	grey	ZNF599
91	grey	ZNF597
92	grey	ZNF593
93	yellow	ZNF592
94	grey	ZNF584
95	blue	ZNF581
96	pink	ZNF576
97	turquoise	ZNF575
98	blue	ZNF574
99	green	ZNF570
100	black	ZNF569
101	grey	ZNF568
102	brown	ZNF567
103	yellow	ZNF566
104	red	ZNF555
105	grey	ZNF554
106	red	ZNF550
107	grey	ZNF532
108	blue	ZNF529
109	turquoise	ZNF527
110	grey	ZNF524
111	red	ZNF521
112	yellow	ZNF516
113	pink	ZNF514
114	yellow	ZNF511
115	blue	ZNF507
116	brown	ZNF503
117	grey	ZNF502
118	turquoise	ZNF500
119	grey	ZNF484
120	grey	ZNF48
121	turquoise	ZNF473
122	grey	ZNF470
123	yellow	ZNF467
124	black	ZNF462
125	grey	ZNF454
126	yellow	ZNF451
127	grey	ZNF449
128	blue	ZNF446
129	blue	ZNF445
130	grey	ZNF444
131	grey	ZNF438
132	grey	ZNF436
133	yellow	ZNF432
134	grey	ZNF428
135	blue	ZNF423
136	grey	ZNF420
137	grey	ZNF410
138	blue	ZNF41
139	turquoise	ZNF408
140	grey	ZNF404
141	brown	ZNF398
142	brown	ZNF397
143	blue	ZNF395
144	turquoise	ZNF394
145	grey	ZNF391
146	black	ZNF385C
147	turquoise	ZNF385B
148	turquoise	ZNF385A
149	grey	ZNF383
150	grey	ZNF382
151	black	ZNF367
152	black	ZNF366
153	turquoise	ZNF365
154	brown	ZNF362
155	brown	ZNF358
156	red	ZNF354C
157	turquoise	ZNF354B
158	pink	ZNF354A
159	green	ZNF350
160	pink	ZNF35
161	grey	ZNF346
162	grey	ZNF345
163	black	ZNF341
164	grey	ZNF335
165	blue	ZNF331
166	red	ZNF329
167	blue	ZNF326
168	pink	ZNF322
169	blue	ZNF319
170	blue	ZNF318
171	grey	ZNF317
172	blue	ZNF316
173	turquoise	ZNF311
174	grey	ZNF304
175	brown	ZNF300
176	yellow	ZNF3
177	turquoise	ZNF283
178	brown	ZNF280C
179	pink	ZNF277
180	grey	ZNF268
181	grey	ZNF263
182	blue	ZNF248
183	blue	ZNF24
184	turquoise	ZNF239
185	turquoise	ZNF227
186	red	ZNF22
187	blue	ZNF219
188	green	ZNF217
189	turquoise	ZNF215
190	turquoise	ZNF214
191	grey	ZNF213
192	blue	ZNF212
193	pink	ZNF205
194	blue	ZNF202
195	grey	ZNF197
196	green	ZNF19
197	black	ZNF185
198	red	ZNF184
199	grey	ZNF182
200	turquoise	ZNF180
201	green	ZNF175
202	red	ZNF174
203	yellow	ZNF169
204	grey	ZNF165
205	blue	ZNF16
206	grey	ZNF143
207	red	ZNF135
208	blue	ZNF133
209	grey	ZNF132
210	blue	ZNF12
211	yellow	ZNF112
212	blue	ZNF106
213	grey	ZNF10
214	grey	ZMYND19
215	red	ZMYND15
216	grey	ZMYND12
217	blue	ZMYM4
218	grey	ZMYM3
219	turquoise	ZMIZ2
220	yellow	ZMIZ1
221	grey	ZMAT5
222	blue	ZMAT4
223	blue	ZMAT3
224	brown	ZMAT1
225	red	ZKSCAN8
226	turquoise	ZKSCAN7
227	grey	ZKSCAN4
228	black	ZKSCAN2
229	blue	ZKSCAN1
230	green	ZHX3
231	brown	ZHX2
232	brown	ZHX1
233	blue	ZGRF1
234	brown	ZFYVE9
235	grey	ZFYVE21
236	turquoise	ZFYVE19
237	grey	ZFR2
238	grey	ZFPM2
239	yellow	ZFPM1
240	turquoise	ZFPL1
241	green	ZFP90
242	grey	ZFP82
243	yellow	ZFP64
244	turquoise	ZFP62
245	green	ZFP57
246	red	ZFP37
247	pink	ZFP36L2
248	yellow	ZFP36L1
249	blue	ZFP36
250	blue	ZFP28
251	grey	ZFP1
252	blue	ZFHX4
253	blue	ZFHX3
254	turquoise	ZFHX2
255	black	ZFAT
256	turquoise	ZFAND6
257	yellow	ZFAND5
258	turquoise	ZFAND4
259	turquoise	ZFAND2B
260	red	ZFAND2A
261	blue	ZFAND1
262	turquoise	ZER1
263	turquoise	ZDHHC9
264	grey	ZDHHC8
265	red	ZDHHC5
266	black	ZDHHC4
267	turquoise	ZDHHC24
268	turquoise	ZDHHC23
269	turquoise	ZDHHC21
270	black	ZDHHC2
271	green	ZDHHC19
272	turquoise	ZDHHC18
273	blue	ZDHHC17
274	yellow	ZDHHC15
275	blue	ZDHHC14
276	red	ZDHHC13
277	blue	ZDHHC12
278	red	ZDHHC1
279	turquoise	ZDBF2
280	grey	ZCWPW1
281	brown	ZCCHC4
282	blue	ZCCHC3
283	green	ZCCHC24
284	brown	ZCCHC17
285	blue	ZCCHC14
286	blue	ZCCHC13
287	grey	ZCCHC10
288	blue	ZC4H2
289	blue	ZC3HC1
290	blue	ZC3HAV1L
291	brown	ZC3H8
292	green	ZC3H6
293	grey	ZC3H4
294	turquoise	ZC3H3
295	grey	ZC3H12D
296	brown	ZC3H12C
297	grey	ZC3H12A
298	grey	ZC3H10
299	black	ZC2HC1C
300	grey	ZC2HC1B
301	red	ZC2HC1A
302	turquoise	ZBTB9
303	red	ZBTB8A
304	grey	ZBTB7C
305	brown	ZBTB7B
306	blue	ZBTB7A
307	blue	ZBTB6
308	yellow	ZBTB5
309	grey	ZBTB49
310	turquoise	ZBTB47
311	grey	ZBTB46
312	red	ZBTB44
313	blue	ZBTB43
314	grey	ZBTB42
315	blue	ZBTB41
316	red	ZBTB40
317	grey	ZBTB4
318	grey	ZBTB39
319	brown	ZBTB38
320	blue	ZBTB37
321	grey	ZBTB34
322	blue	ZBTB33
323	yellow	ZBTB32
324	red	ZBTB3
325	black	ZBTB26
326	black	ZBTB25
327	brown	ZBTB22
328	blue	ZBTB21
329	blue	ZBTB20
330	grey	ZBTB2
331	pink	ZBTB18
332	yellow	ZBTB17
333	grey	ZBTB16
334	turquoise	ZBTB14
335	yellow	ZBTB12
336	pink	ZBTB11
337	yellow	ZBTB10
338	green	ZBP1
339	turquoise	ZBED8
340	blue	ZAR1L
341	red	ZAP70
342	red	ZAN
343	grey	YWHAZ
344	blue	YWHAH
345	blue	YTHDC2
346	turquoise	YRDC
347	turquoise	YPEL5
348	brown	YPEL3
349	turquoise	YPEL2
350	grey	YPEL1
351	blue	YOD1
352	turquoise	YME1L1
353	brown	YKT6
354	grey	YJU2
355	red	YJEFN3
356	blue	YIPF7
357	turquoise	YIPF5
358	brown	YIPF3
359	blue	YIPF2
360	blue	YIF1B
361	brown	YIF1A
362	brown	YDJC
363	pink	YBX3
364	blue	YBX2
365	blue	YBEY
366	brown	YARS1
367	grey	YAE1
368	pink	XYLT2
369	turquoise	XYLT1
370	grey	XXYLT1
371	grey	XRRA1
372	blue	XRN1
373	grey	XRCC3
374	yellow	XRCC2
375	yellow	XRCC1
376	blue	XPR1
377	brown	XPO5
378	red	XPO4
379	brown	XPNPEP3
380	turquoise	XPNPEP2
381	brown	XPNPEP1
382	green	XPC
383	red	XKRX
384	brown	XKR9
385	red	XKR8
386	blue	XIAP
387	red	XG
388	red	XDH
389	blue	XCR1
390	grey	XCL1
391	green	XBP1
392	yellow	XAF1
393	blue	XAB2
394	black	WWTR1
395	grey	WWOX
396	red	WWC3
397	green	WWC2
398	green	WWC1
399	grey	WTIP
400	yellow	WSCD2
401	red	WSCD1
402	turquoise	WSB2
403	blue	WRNIP1
404	blue	WRN
405	blue	WRAP73
406	turquoise	WNT9B
407	green	WNT5A
408	black	WNT2B
409	yellow	WNT2
410	grey	WNT16
411	black	WNT11
412	pink	WNK4
413	green	WNK2
414	yellow	WNK1
415	black	WLS
416	blue	WIZ
417	blue	WIPI1
418	blue	WIPF3
419	yellow	WIPF1
420	brown	WIF1
421	green	WHRN
422	turquoise	WHAMM
423	green	WFS1
424	grey	WFDC3
425	turquoise	WFDC2
426	brown	WFDC18
427	brown	WEE1
428	grey	WDSUB1
429	turquoise	WDR97
430	yellow	WDR93
431	blue	WDR91
432	red	WDR89
433	grey	WDR87
434	yellow	WDR86
435	blue	WDR77
436	blue	WDR76
437	red	WDR74
438	grey	WDR73
439	black	WDR70
440	turquoise	WDR54
441	red	WDR53
442	green	WDR5
443	grey	WDR46
444	grey	WDR41
445	blue	WDR4
446	green	WDR37
447	yellow	WDR36
448	red	WDR31
449	brown	WDR3
450	green	WDR27
451	blue	WDR25
452	grey	WDR17
453	brown	WDR13
454	grey	WDPCP
455	yellow	WDHD1
456	yellow	WDFY4
457	yellow	WDFY3
458	yellow	WDFY2
459	black	WDCP
460	turquoise	WBP1L
461	blue	WBP1
462	green	WASL
463	pink	WASHC1
464	yellow	WASF3
465	blue	WASF1
466	yellow	WAS
467	yellow	WARS2
468	blue	WAPL
469	blue	VXN
470	black	VWF
471	green	VWCE
472	yellow	VWA8
473	turquoise	VWA7
474	turquoise	VWA5A
475	grey	VWA3B
476	black	VWA3A
477	black	VWA2
478	black	VWA1
479	yellow	VSTM5
480	grey	VSTM4
481	grey	VSTM2L
482	green	VSTM1
483	grey	VSNL1
484	green	VSIR
485	grey	VSIG4
486	pink	VSIG2
487	turquoise	VSIG10L
488	brown	VRK1
489	turquoise	VPS9D1
490	blue	VPS54
491	red	VPS41
492	grey	VPS39
493	blue	VPS37D
494	pink	VPS37C
495	turquoise	VPS37A
496	green	VPS33B
497	red	VPS18
498	blue	VPS13C
499	blue	VPS13B
500	green	VOPP1
501	grey	VNN2
502	turquoise	VNN1
503	blue	VMAC
504	turquoise	VLDLR
505	brown	VKORC1L1
506	blue	VIPR2
507	turquoise	VIPR1
508	grey	VILL
509	black	VIL1
510	grey	VHL
511	turquoise	VGLL4
512	red	VEZT
513	turquoise	VEPH1
514	turquoise	VEGFC
515	brown	VEGFB
516	turquoise	VEGFA
517	black	VDR
518	blue	VDAC2
519	turquoise	VCPKMT
520	turquoise	VCL
521	green	VCAN
522	yellow	VCAM1
523	grey	VAX1
524	blue	VAV3
525	yellow	VAV1
526	brown	VAT1L
527	brown	VAT1
528	yellow	VASP
529	green	VASN
530	grey	VASH2
531	yellow	VASH1
532	brown	VAPA
533	blue	VANGL2
534	grey	VANGL1
535	grey	VAMP5
536	blue	VAMP4
537	blue	VAC14
538	black	UXT
539	blue	UXS1
540	yellow	UVSSA
541	grey	UTP6
542	grey	UTP4
543	brown	UTP3
544	brown	UTP23
545	blue	UTP20
546	turquoise	UTP11
547	turquoise	USPL1
548	blue	USP6NL
549	grey	USP54
550	green	USP53
551	blue	USP50
552	black	USP49
553	brown	USP46
554	blue	USP45
555	blue	USP43
556	brown	USP42
557	turquoise	USP40
558	green	USP38
559	blue	USP37
560	red	USP35
561	yellow	USP31
562	grey	USP3
563	blue	USP28
564	turquoise	USP27X
565	red	USP25
566	brown	USP2
567	green	USP18
568	brown	USP15
569	turquoise	USP13
570	blue	USO1
571	yellow	USHBP1
572	blue	USH2A
573	yellow	USH1C
574	blue	USF3
575	pink	USF2
576	blue	USE1
577	turquoise	USB1
578	grey	UROS
579	yellow	UROC1
580	blue	URB2
581	turquoise	URAD
582	pink	UQCRQ
583	pink	UQCRC2
584	brown	UQCRC1
585	pink	UQCR11
586	pink	UQCC3
587	yellow	UQCC1
588	grey	UPRT
589	turquoise	UPP2
590	yellow	UPP1
591	red	UPK3B
592	yellow	UPK3A
593	turquoise	UPK1B
594	yellow	UPK1A
595	grey	UPF3A
596	blue	UPF2
597	pink	UPB1
598	grey	UOX
599	grey	UNKL
600	grey	UNK
601	pink	UNC93B1
602	grey	UNC93A
603	turquoise	UNC80
604	brown	UNC79
605	green	UNC5CL
606	black	UNC5C
607	turquoise	UNC5B
608	blue	UNC5A
609	blue	UNC45A
610	black	UNC13D
611	yellow	UNC13B
612	grey	UNC119
613	grey	UMPS
614	green	ULK3
615	green	ULK2
616	brown	ULK1
617	brown	ULBP17
618	blue	UHRF2
619	turquoise	UHRF1BP1
620	red	UHRF1
621	blue	UHMK1
622	black	UGT8
623	blue	UGT3A2
624	grey	UGT2B10
625	pink	UGT2A1
626	green	UGT1A1
627	turquoise	UGP2
628	yellow	UGGT2
629	brown	UGGT1
630	brown	UGDH
631	green	UGCG
632	blue	UFL1
633	yellow	UCP2
634	turquoise	UCKL1
635	grey	UCK2
636	yellow	UCK1
637	grey	UCHL3
638	blue	UCHL1
639	red	UBXN2B
640	brown	UBXN2A
641	blue	UBXN11
642	pink	UBXN1
643	grey	UBTD2
644	grey	UBTD1
645	yellow	UBR7
646	turquoise	UBR4
647	yellow	UBR2
648	yellow	UBQLN4
649	turquoise	UBQLN2
650	red	UBN2
651	blue	UBN1
652	grey	UBL4A
653	blue	UBIAD1
654	turquoise	UBFD1
655	grey	UBE3D
656	red	UBE3B
657	brown	UBE2T
658	grey	UBE2S
659	brown	UBE2O
660	brown	UBE2N
661	brown	UBE2M
662	green	UBE2L6
663	turquoise	UBE2J2
664	turquoise	UBE2G2
665	turquoise	UBE2G1
666	brown	UBE2F
667	grey	UBE2E3
668	blue	UBE2E2
669	yellow	UBE2D4
670	turquoise	UBE2D1
671	blue	UBE2C
672	red	UBE2B
673	red	UBD
674	grey	UBC
675	grey	UBB
676	brown	UBASH3B
677	grey	UBASH3A
678	grey	UBAP2
679	brown	UBAP1
680	pink	UBALD2
681	pink	UBALD1
682	blue	UBAC2
683	turquoise	UBA7
684	brown	UBA6
685	brown	UBA5
686	brown	UAP1L1
687	green	UAP1
688	blue	U2SURP
689	yellow	U2AF1L4
690	grey	TYW5
691	brown	TYW3
692	brown	TYW1
693	pink	TYSND1
694	yellow	TYROBP
695	turquoise	TYRO3
696	brown	TYMS
697	brown	TXNRD2
698	green	TXNL4B
699	green	TXNL4A
700	turquoise	TXNIP
701	turquoise	TXNDC5
702	blue	TXNDC16
703	brown	TXNDC11
704	black	TXLNG
705	red	TXLNA
706	green	TXK
707	grey	TWSG1
708	brown	TWNK
709	pink	TWIST2
710	brown	TWF1
711	brown	TUT7
712	turquoise	TUT4
713	red	TUSC3
714	blue	TUSC1
715	black	TULP3
716	turquoise	TULP2
717	turquoise	TUFT1
718	blue	TUFM
719	pink	TUBGCP6
720	yellow	TUBGCP5
721	yellow	TUBGCP4
722	blue	TUBG2
723	yellow	TUBG1
724	brown	TUBE1
725	black	TUBB6
726	turquoise	TUBB4A
727	yellow	TUBB1
728	turquoise	TUBB
729	pink	TUBAL3
730	green	TUBA8
731	green	TUBA4A
732	black	TUBA1D
733	green	TUBA1C
734	turquoise	TUBA1B
735	black	TUBA1A
736	grey	TUB
737	green	TTYH3
738	red	TTYH2
739	blue	TTYH1
740	brown	TTPAL
741	brown	TTPA
742	grey	TTLL7
743	red	TTLL5
744	brown	TTLL4
745	yellow	TTLL10
746	blue	TTLL1
747	brown	TTL
748	grey	TTK
749	green	TTI2
750	black	TTC9C
751	grey	TTC9
752	turquoise	TTC8
753	turquoise	TTC7B
754	grey	TTC7A
755	brown	TTC6
756	grey	TTC5
757	green	TTC39C
758	turquoise	TTC39B
759	grey	TTC39A
760	yellow	TTC38
761	blue	TTC37
762	red	TTC32
763	blue	TTC30B
764	blue	TTC30A
765	red	TTC28
766	turquoise	TTC26
767	black	TTC25
768	red	TTC23L
769	turquoise	TTC23
770	red	TTC22
771	red	TTC21B
772	turquoise	TTC21A
773	red	TTC19
774	green	TTC13
775	turquoise	TTC12
776	blue	TTBK2
777	yellow	TTBK1
778	yellow	TSTD3
779	pink	TSTD2
780	black	TSSK3
781	pink	TSSC4
782	turquoise	TSR1
783	grey	TSPYL5
784	yellow	TSPYL4
785	blue	TSPYL2
786	grey	TSPOAP1
787	grey	TSPO
788	brown	TSPEAR
789	red	TSPAN5
790	pink	TSPAN4
791	turquoise	TSPAN33
792	turquoise	TSPAN32
793	brown	TSPAN2
794	green	TSPAN19
795	yellow	TSPAN18
796	pink	TSPAN15
797	brown	TSPAN13
798	brown	TSPAN11
799	grey	TSNAXIP1
800	brown	TSNAX
801	turquoise	TSNARE1
802	green	TSKU
803	turquoise	TSKS
804	turquoise	TSHZ3
805	green	TSHZ2
806	turquoise	TSHZ1
807	grey	TSGA10
808	green	TSG101
809	brown	TSFM
810	brown	TSEN54
811	brown	TSEN34
812	blue	TSEN2
813	blue	TSEN15
814	pink	TSC22D4
815	red	TSC22D3
816	grey	TSC22D1
817	yellow	TRUB2
818	yellow	TRUB1
819	grey	TRPV6
820	grey	TRPV4
821	grey	TRPV3
822	green	TRPV2
823	grey	TRPV1
824	grey	TRPT1
825	black	TRPS1
826	grey	TRPM8
827	grey	TRPM6
828	blue	TRPM3
829	yellow	TRPM2
830	yellow	TRPM1
831	black	TRPC6
832	brown	TRPC5
833	black	TRPC4
834	grey	TRPC3
835	turquoise	TRPC1
836	black	TRPA1
837	pink	TROAP
838	brown	TRNT1
839	brown	TRNAU1AP
840	grey	TRMT9B
841	pink	TRMT61A
842	grey	TRMT6
843	black	TRMT44
844	turquoise	TRMT13
845	grey	TRMT12
846	blue	TRMT11
847	red	TRMT10A
848	yellow	TRMT1
849	green	TRMO
850	red	TRIQK
851	black	TRIP6
852	brown	TRIP13
853	blue	TRIP11
854	turquoise	TRIOBP
855	red	TRIO
856	blue	TRIM8
857	turquoise	TRIM7
858	red	TRIM68
859	grey	TRIM66
860	grey	TRIM65
861	turquoise	TRIM62
862	turquoise	TRIM59
863	brown	TRIM52
864	green	TRIM47
865	turquoise	TRIM46
866	pink	TRIM45
867	turquoise	TRIM44
868	turquoise	TRIM41
869	green	TRIM37
870	turquoise	TRIM36
871	grey	TRIM35
872	turquoise	TRIM34
873	brown	TRIM33
874	blue	TRIM32
875	blue	TRIM31
876	green	TRIM3
877	red	TRIM27
878	grey	TRIM26
879	turquoise	TRIM25
880	blue	TRIM23
881	yellow	TRIM21
882	grey	TRIM2
883	grey	TRIM17
884	brown	TRIM14
885	yellow	TRIM13
886	brown	TRIM10
887	pink	TRIL
888	green	TRIB3
889	grey	TRIB2
890	green	TRIB1
891	turquoise	TRHDE
892	grey	TREX1
893	green	TRERF1
894	grey	TREML2
895	grey	TREM2
896	brown	TREM1
897	turquoise	TREH
898	black	TRBV30
899	yellow	TRAPPC9
900	pink	TRAPPC5
901	red	TRAPPC3
902	grey	TRAPPC2
903	brown	TRANK1
904	green	TRAM2
905	turquoise	TRAM1
906	blue	TRAK2
907	grey	TRAK1
908	green	TRAIP
909	yellow	TRAFD1
910	black	TRAF6
911	grey	TRAF5
912	yellow	TRAF4
913	black	TRAF3IP3
914	blue	TRAF3IP2
915	blue	TRAF3IP1
916	green	TRAF3
917	grey	TRAF2
918	yellow	TRAF1
919	black	TRADD
920	pink	TRABD
921	green	TRA2A
922	brown	TPX2
923	turquoise	TPT1
924	grey	TPST2
925	green	TPRN
926	black	TPRG1
927	pink	TPRA1
928	black	TPPP3
929	turquoise	TPPP2
930	turquoise	TPP2
931	turquoise	TPMT
932	black	TPM4
933	black	TPM2
934	brown	TPM1
935	turquoise	TPI1
936	turquoise	TPH2
937	red	TPH1
938	black	TPGS2
939	pink	TPGS1
940	yellow	TPD52L2
941	yellow	TPD52L1
942	red	TPCN2
943	turquoise	TPCN1
944	grey	TPC3
945	black	TPBG
946	red	TP73
947	brown	TP63
948	turquoise	TP53INP2
949	grey	TP53I3
950	blue	TP53I13
951	turquoise	TP53I11
952	brown	TP53BP2
953	turquoise	TP53
954	grey	TOX3
955	brown	TOX2
956	yellow	TOX
957	green	TOR4A
958	grey	TOR3A
959	grey	TOR2A
960	turquoise	TOR1A
961	green	TOPBP1
962	pink	TOP2A
963	brown	TOP1
964	brown	TONSL
965	brown	TOMT
966	turquoise	TOMM40L
967	green	TOMM34
968	green	TOMM22
969	brown	TOM1L2
970	green	TOLLIP
971	brown	TOGARAM2
972	grey	TOE1
973	grey	TOB2
974	green	TOB1
975	yellow	TNXB
976	green	TNS3
977	brown	TNS2
978	brown	TNS1
979	turquoise	TNRC6A
980	pink	TNPO1
981	blue	TNNT3
982	pink	TNNT1
983	green	TNNI3
984	grey	TNNI2
985	blue	TNKS2
986	pink	TNKS1BP1
987	blue	TNKS
988	grey	TNK2
989	yellow	TNK1
990	yellow	TNIP3
991	green	TNIP2
992	green	TNIK
993	black	TNFSF9
994	blue	TNFSF8
995	turquoise	TNFSF4
996	brown	TNFSF18
997	blue	TNFSF15
998	brown	TNFSF14
999	grey	TNFSF13B
1000	grey	TNFSF13
1001	pink	TNFSF10
1002	red	TNFRSF9
1003	turquoise	TNFRSF8
1004	turquoise	TNFRSF4
1005	blue	TNFRSF25
1006	grey	TNFRSF21
1007	turquoise	TNFRSF1B
1008	green	TNFRSF19
1009	grey	TNFRSF18
1010	grey	TNFRSF12A
1011	blue	TNFRSF11B
1012	grey	TNFRSF11A
1013	grey	TNFAIP8L3
1014	yellow	TNFAIP8L2
1015	turquoise	TNFAIP8
1016	green	TNFAIP6
1017	grey	TNFAIP3
1018	black	TNFAIP2
1019	yellow	TNF
1020	green	TNC
1021	yellow	TMX2
1022	yellow	TMX1
1023	brown	TMUB1
1024	turquoise	TMTC4
1025	blue	TMTC3
1026	red	TMTC2
1027	brown	TMTC1
1028	blue	TMSB4X
1029	yellow	TMSB10
1030	turquoise	TMPRSS7
1031	green	TMPRSS4
1032	brown	TMPRSS2
1033	grey	TMPRSS13
1034	yellow	TMOD4
1035	blue	TMOD2
1036	red	TMOD1
1037	red	TMLHE
1038	yellow	TMIGD3
1039	red	TMIGD2
1040	blue	TMF1
1041	red	TMEM98
1042	red	TMEM97
1043	brown	TMEM94
1044	blue	TMEM8B
1045	blue	TMEM89
1046	yellow	TMEM88
1047	turquoise	TMEM86A
1048	pink	TMEM82
1049	yellow	TMEM81
1050	turquoise	TMEM80
1051	grey	TMEM71
1052	turquoise	TMEM70
1053	brown	TMEM67
1054	grey	TMEM65
1055	green	TMEM64
1056	turquoise	TMEM63B
1057	turquoise	TMEM63A
1058	black	TMEM54
1059	green	TMEM53
1060	grey	TMEM52B
1061	grey	TMEM52
1062	turquoise	TMEM51
1063	red	TMEM45B
1064	blue	TMEM45A
1065	black	TMEM44
1066	brown	TMEM41B
1067	turquoise	TMEM41A
1068	brown	TMEM39B
1069	turquoise	TMEM39A
1070	brown	TMEM38B
1071	black	TMEM38A
1072	yellow	TMEM37
1073	grey	TMEM35B
1074	black	TMEM35A
1075	yellow	TMEM33
1076	pink	TMEM30B
1077	green	TMEM269
1078	turquoise	TMEM268
1079	grey	TMEM266
1080	green	TMEM26
1081	brown	TMEM256
1082	red	TMEM255A
1083	turquoise	TMEM254
1084	red	TMEM253
1085	brown	TMEM251
1086	turquoise	TMEM250
1087	yellow	TMEM25
1088	turquoise	TMEM249
1089	blue	TMEM245
1090	turquoise	TMEM243
1091	grey	TMEM241
1092	blue	TMEM234
1093	blue	TMEM232
1094	turquoise	TMEM231
1095	grey	TMEM229B
1096	blue	TMEM223
1097	blue	TMEM222
1098	turquoise	TMEM220
1099	green	TMEM218
1100	grey	TMEM216
1101	blue	TMEM213
1102	pink	TMEM204
1103	grey	TMEM202
1104	red	TMEM201
1105	green	TMEM200C
1106	black	TMEM200B
1107	turquoise	TMEM200A
1108	grey	TMEM198
1109	blue	TMEM192
1110	grey	TMEM190
1111	blue	TMEM19
1112	grey	TMEM189
1113	brown	TMEM185B
1114	turquoise	TMEM185A
1115	turquoise	TMEM184C
1116	blue	TMEM184B
1117	brown	TMEM184A
1118	red	TMEM183A
1119	grey	TMEM182
1120	blue	TMEM181
1121	pink	TMEM179B
1122	grey	TMEM178A
1123	grey	TMEM177
1124	green	TMEM176B
1125	green	TMEM176A
1126	grey	TMEM175
1127	turquoise	TMEM170B
1128	yellow	TMEM170A
1129	brown	TMEM17
1130	grey	TMEM169
1131	blue	TMEM167A
1132	turquoise	TMEM165
1133	red	TMEM164
1134	grey	TMEM161B
1135	red	TMEM161A
1136	grey	TMEM160
1137	green	TMEM159
1138	turquoise	TMEM158
1139	blue	TMEM156
1140	brown	TMEM150C
1141	grey	TMEM150A
1142	turquoise	TMEM14A
1143	brown	TMEM147
1144	red	TMEM145
1145	black	TMEM144
1146	brown	TMEM143
1147	green	TMEM139
1148	turquoise	TMEM138
1149	pink	TMEM134
1150	grey	TMEM132E
1151	black	TMEM132C
1152	turquoise	TMEM132B
1153	black	TMEM132A
1154	red	TMEM131L
1155	red	TMEM131
1156	red	TMEM129
1157	green	TMEM127
1158	turquoise	TMEM126B
1159	turquoise	TMEM126A
1160	grey	TMEM125
1161	black	TMEM119
1162	turquoise	TMEM117
1163	black	TMEM116
1164	green	TMEM110
1165	pink	TMEM11
1166	brown	TMEM109
1167	turquoise	TMEM108
1168	grey	TMEM107
1169	yellow	TMEM106C
1170	green	TMEM106B
1171	grey	TMEM106A
1172	brown	TMEM104
1173	brown	TMEM102
1174	grey	TMEM100
1175	grey	TMEFF1
1176	brown	TMED8
1177	turquoise	TMED6
1178	red	TMED3
1179	turquoise	TMCO6
1180	turquoise	TMCO4
1181	grey	TMCO2
1182	blue	TMCC3
1183	yellow	TMC8
1184	yellow	TMC7
1185	green	TMC6
1186	grey	TMC5
1187	grey	TMC4
1188	turquoise	TMBIM7
1189	blue	TMBIM1
1190	pink	TMA16
1191	blue	TM7SF3
1192	red	TM7SF2
1193	red	TM6SF2
1194	red	TM6SF1
1195	yellow	TM4SF4
1196	black	TM4SF20
1197	turquoise	TM4SF18
1198	black	TM4SF1
1199	green	TM2D3
1200	grey	TLR9
1201	yellow	TLR7
1202	blue	TLR6
1203	grey	TLR5
1204	turquoise	TLR4
1205	red	TLR3
1206	yellow	TLR2
1207	brown	TLR10
1208	brown	TLN2
1209	black	TLL1
1210	grey	TLE6
1211	grey	TLE4
1212	red	TLE2
1213	yellow	TLE1
1214	green	TLCD5
1215	brown	TLCD4
1216	grey	TLCD3A
1217	black	TLCD2
1218	yellow	TLCD1
1219	blue	TKTL2
1220	red	TKT
1221	green	TKFC
1222	turquoise	TK1
1223	red	TJP3
1224	brown	TJP2
1225	grey	TJAP1
1226	blue	TIRAP
1227	turquoise	TIPIN
1228	turquoise	TIPARP
1229	grey	TINAGL1
1230	turquoise	TIMP4
1231	yellow	TIMP3
1232	green	TIMP2
1233	blue	TIMM50
1234	turquoise	TIMM44
1235	yellow	TIMM29
1236	grey	TIMM23
1237	red	TIMM22
1238	green	TIMM17A
1239	blue	TIMM10B
1240	green	TIMELESS
1241	turquoise	TIMD4
1242	grey	TIGIT
1243	grey	TIGD5
1244	brown	TIGAR
1245	grey	TIFAB
1246	grey	TIE1
1247	red	TICRR
1248	grey	TIAM2
1249	yellow	TIAM1
1250	yellow	TIAL1
1251	turquoise	THYN1
1252	black	THY1
1253	brown	THUMPD3
1254	black	THUMPD2
1255	black	THSD7A
1256	grey	THSD4
1257	grey	THSD1
1258	turquoise	THRSP
1259	red	THRB
1260	brown	THRA
1261	green	THPO
1262	turquoise	THOP1
1263	grey	THOC7
1264	pink	THOC6
1265	yellow	THOC3
1266	blue	THOC2
1267	grey	THNSL2
1268	green	THNSL1
1269	brown	THG1L
1270	yellow	THEMIS2
1271	yellow	THEMIS
1272	green	THEM6
1273	turquoise	THBS3
1274	green	THBS2
1275	green	THBS1
1276	grey	THAP9
1277	turquoise	THAP8
1278	red	THAP7
1279	brown	THAP6
1280	brown	THAP5
1281	red	THAP4
1282	brown	THAP3
1283	red	THAP12
1284	brown	THAP1
1285	grey	TH
1286	red	TGS1
1287	red	TGM7
1288	blue	TGM5
1289	yellow	TGM3
1290	yellow	TGM2
1291	yellow	TGM1
1292	brown	TGIF1
1293	brown	TGFBR3
1294	blue	TGFBR1
1295	red	TGFBI
1296	grey	TGFB3
1297	turquoise	TGFB2
1298	red	TGFB1I1
1299	yellow	TGFB1
1300	grey	TGFA
1301	yellow	TG
1302	brown	TFRC
1303	black	TFPT
1304	green	TFPI2
1305	green	TFG
1306	pink	TFF3
1307	yellow	TFEC
1308	brown	TFEB
1309	brown	TFDP2
1310	grey	TFDP1
1311	grey	TFCP2L1
1312	grey	TFB1M
1313	turquoise	TFAP4
1314	green	TF
1315	brown	TEX9
1316	blue	TEX45
1317	blue	TEX38
1318	red	TEX37
1319	brown	TEX33
1320	black	TEX30
1321	brown	TEX264
1322	brown	TEX15
1323	grey	TEX14
1324	turquoise	TEX12
1325	turquoise	TEX10
1326	black	TET3
1327	grey	TET2
1328	blue	TET1
1329	yellow	TESPA1
1330	green	TESK2
1331	blue	TESK1
1332	grey	TESC
1333	black	TES
1334	turquoise	TERT
1335	blue	TERB1
1336	blue	TEPSIN
1337	brown	TEPP
1338	turquoise	TEP1
1339	turquoise	TENT5C
1340	blue	TENT5B
1341	red	TENT5A
1342	blue	TENT4B
1343	grey	TENM4
1344	turquoise	TENM3
1345	blue	TENM2
1346	black	TENM1
1347	brown	TEN1
1348	pink	TELO2
1349	pink	TEKT3
1350	blue	TEKT2
1351	turquoise	TEK
1352	grey	TEFM
1353	brown	TEF
1354	blue	TEDC2
1355	blue	TEDC1
1356	green	TECTA
1357	blue	TECR
1358	green	TECPR2
1359	yellow	TEC
1360	turquoise	TEAD4
1361	red	TEAD3
1362	grey	TEAD2
1363	brown	TEAD1
1364	red	TDRP
1365	grey	TDRKH
1366	grey	TDRD9
1367	green	TDRD7
1368	grey	TDRD6
1369	green	TDRD12
1370	grey	TDRD10
1371	yellow	TDP2
1372	turquoise	TDO2
1373	turquoise	TDH
1374	brown	TDGF1
1375	blue	TCTN3
1376	pink	TCTN2
1377	brown	TCTN1
1378	turquoise	TCTEX1D2
1379	turquoise	TCTA
1380	yellow	TCP11L2
1381	green	TCP11L1
1382	red	TCP11
1383	red	TCP1
1384	grey	TCN2
1385	turquoise	TCN1
1386	blue	TCIM
1387	red	TCHP
1388	green	TCFL5
1389	yellow	TCF7L2
1390	brown	TCF7L1
1391	red	TCF7
1392	blue	TCF4
1393	green	TCF21
1394	pink	TCF19
1395	blue	TCEANC
1396	brown	TCEAL9
1397	green	TCEAL8
1398	brown	TCEA3
1399	grey	TCEA2
1400	brown	TCAM1
1401	yellow	TCAF2
1402	blue	TCAF1
1403	pink	TC2N
1404	yellow	TBXAS1
1405	grey	TBXA2R
1406	blue	TBX6
1407	grey	TBX3
1408	red	TBX21
1409	turquoise	TBX20
1410	black	TBX2
1411	brown	TBX19
1412	brown	TBX18
1413	turquoise	TBRG4
1414	green	TBPL1
1415	red	TBP
1416	brown	TBL3
1417	grey	TBL2
1418	blue	TBL1XR1
1419	blue	TBL1X
1420	turquoise	TBCK
1421	brown	TBCD
1422	brown	TBCCD1
1423	yellow	TBC1D9
1424	blue	TBC1D8B
1425	yellow	TBC1D8
1426	black	TBC1D7
1427	grey	TBC1D5
1428	grey	TBC1D4
1429	pink	TBC1D32
1430	turquoise	TBC1D31
1431	brown	TBC1D30
1432	black	TBC1D25
1433	grey	TBC1D24
1434	brown	TBC1D22B
1435	blue	TBC1D22A
1436	green	TBC1D2
1437	green	TBC1D19
1438	green	TBC1D16
1439	green	TBC1D13
1440	blue	TBC1D12
1441	yellow	TBC1D10C
1442	grey	TBC1D10B
1443	brown	TBC1D10A
1444	pink	TBC1D1
1445	green	TBATA
1446	grey	TAZ
1447	red	TAX1BP3
1448	brown	TAX1BP1
1449	turquoise	TATDN1
1450	turquoise	TAT
1451	grey	TASP1
1452	brown	TASOR
1453	brown	TAS1R2
1454	green	TARS3
1455	green	TARS1
1456	grey	TARP
1457	grey	TARM1
1458	brown	TARBP1
1459	red	TAPBPL
1460	yellow	TAP2
1461	yellow	TAP1
1462	turquoise	TAOK1
1463	brown	TANGO2
1464	blue	TANC2
1465	brown	TAMM41
1466	green	TAMALIN
1467	brown	TALDO1
1468	yellow	TAL1
1469	green	TAGLN3
1470	turquoise	TAGLN2
1471	black	TAGLN
1472	brown	TAGAP
1473	black	TAFA5
1474	yellow	TAFA4
1475	pink	TAF9B
1476	green	TAF7L
1477	brown	TAF6
1478	yellow	TAF5
1479	black	TAF4B
1480	grey	TAF4
1481	brown	TAF3
1482	blue	TAF2
1483	green	TAF1C
1484	grey	TAF1B
1485	green	TAF1A
1486	green	TAF11
1487	turquoise	TADA3
1488	grey	TADA2B
1489	blue	TADA2A
1490	grey	TADA1
1491	grey	TACR2
1492	green	TACO1
1493	yellow	TACC3
1494	brown	TACC2
1495	turquoise	TAC3
1496	blue	TAB3
1497	red	TAB2
1498	grey	TAB1
1499	blue	SZRD1
1500	red	SYTL3
1501	grey	SYTL2
1502	brown	SYTL1
1503	grey	SYT9
1504	green	SYT7
1505	black	SYT6
1506	pink	SYT5
1507	yellow	SYT3
1508	yellow	SYT2
1509	yellow	SYT15
1510	black	SYT11
1511	green	SYPL2
1512	red	SYP
1513	grey	SYNPO2
1514	black	SYNPO
1515	yellow	SYNM
1516	turquoise	SYNJ2
1517	brown	SYNGR3
1518	blue	SYNGR2
1519	black	SYNGR1
1520	yellow	SYNGAP1
1521	grey	SYNE4
1522	blue	SYNE3
1523	brown	SYNE2
1524	grey	SYNE1
1525	blue	SYNCRIP
1526	black	SYNC
1527	yellow	SYN3
1528	grey	SYN2
1529	yellow	SYK
1530	blue	SYDE2
1531	turquoise	SYDE1
1532	turquoise	SYCP3
1533	yellow	SYCP2L
1534	grey	SYCP2
1535	grey	SYCP1
1536	green	SYCE2
1537	grey	SYCE1
1538	blue	SYBU
1539	grey	SWT1
1540	pink	SWSAP1
1541	green	SWAP70
1542	grey	SVOPL
1543	black	SVEP1
1544	turquoise	SVBP
1545	black	SV2B
1546	blue	SV2A
1547	blue	SUV39H1
1548	green	SUSD6
1549	black	SUSD5
1550	yellow	SUSD4
1551	grey	SUSD3
1552	turquoise	SUSD2
1553	yellow	SUSD1
1554	green	SURF6
1555	grey	SURF2
1556	brown	SURF1
1557	blue	SUPV3L1
1558	grey	SUPT7L
1559	grey	SUPT3H
1560	red	SUPT20H
1561	turquoise	SUOX
1562	yellow	SUN3
1563	red	SUN2
1564	yellow	SUMO2
1565	grey	SUMF2
1566	brown	SUMF1
1567	yellow	SULT2B1
1568	brown	SULT2A1
1569	green	SULT1E1
1570	turquoise	SULT1C4
1571	turquoise	SULT1C3
1572	turquoise	SULT1C2
1573	turquoise	SULT1B1
1574	red	SULT1A1
1575	blue	SULF2
1576	black	SULF1
1577	grey	SUGT1
1578	green	SUGP2
1579	grey	SUGCT
1580	grey	SUFU
1581	red	SUDS3
1582	turquoise	SUCO
1583	turquoise	SUCLA2
1584	grey	STYXL1
1585	grey	STYX
1586	black	STYK1
1587	grey	STXBP6
1588	black	STXBP5L
1589	pink	STXBP5
1590	blue	STXBP4
1591	black	STX7
1592	black	STX6
1593	turquoise	STX3
1594	yellow	STX2
1595	grey	STX1A
1596	grey	STX19
1597	grey	STX12
1598	black	STX11
1599	brown	STT3B
1600	turquoise	STS
1601	green	STRN4
1602	brown	STRN3
1603	blue	STRN
1604	turquoise	STRIP2
1605	brown	STRIP1
1606	brown	STRADA
1607	pink	STRA8
1608	grey	STPG1
1609	grey	STOX2
1610	blue	STON2
1611	grey	STON1
1612	red	STOML1
1613	grey	STN1
1614	brown	STMND1
1615	grey	STMN3
1616	blue	STMN2
1617	pink	STMN1
1618	red	STKLD1
1619	black	STK40
1620	yellow	STK39
1621	turquoise	STK38L
1622	blue	STK36
1623	turquoise	STK35
1624	turquoise	STK33
1625	black	STK32C
1626	blue	STK32B
1627	grey	STK32A
1628	grey	STK31
1629	red	STK26
1630	blue	STK25
1631	red	STK24
1632	grey	STK19
1633	turquoise	STK17B
1634	yellow	STK17A
1635	grey	STK11IP
1636	red	STK10
1637	blue	STIP1
1638	black	STING1
1639	turquoise	STIM2
1640	green	STIL
1641	green	STEAP4
1642	brown	STEAP2
1643	turquoise	STEAP1
1644	turquoise	STC1
1645	brown	STBD1
1646	turquoise	STAU2
1647	brown	STAT6
1648	grey	STAT4
1649	green	STAT3
1650	green	STARD7
1651	green	STARD6
1652	brown	STARD4
1653	yellow	STARD3NL
1654	brown	STARD3
1655	grey	STARD13
1656	pink	STARD10
1657	red	STAR
1658	pink	STAP2
1659	blue	STAP1
1660	grey	STAMBPL1
1661	red	STAG3
1662	blue	STAG1
1663	black	STAC3
1664	grey	STAC
1665	green	STAB2
1666	grey	STAB1
1667	blue	ST8SIA4
1668	pink	ST8SIA1
1669	red	ST7
1670	brown	ST6GALNAC6
1671	yellow	ST6GALNAC4
1672	yellow	ST6GALNAC2
1673	green	ST6GAL2
1674	turquoise	ST6GAL1
1675	turquoise	ST3GAL6
1676	grey	ST3GAL5
1677	turquoise	ST3GAL4
1678	grey	ST3GAL3
1679	brown	ST3GAL1
1680	grey	ST18
1681	black	ST14
1682	blue	SSX2IP
1683	grey	SSUH2
1684	turquoise	SSU72
1685	brown	SSRP1
1686	green	SSPO
1687	green	SSPN
1688	turquoise	SSNA1
1689	brown	SSH3
1690	blue	SSH2
1691	blue	SSH1
1692	pink	SSC5D
1693	turquoise	SSC4D
1694	pink	SSBP4
1695	turquoise	SSBP2
1696	grey	SSBP1
1697	yellow	SS18L1
1698	pink	SRXN1
1699	turquoise	SRSF7
1700	turquoise	SRSF6
1701	grey	SRSF3
1702	grey	SRSF12
1703	green	SRRD
1704	yellow	SRR
1705	black	SRPX2
1706	grey	SRPX
1707	green	SRPRB
1708	brown	SRPRA
1709	grey	SRPK3
1710	brown	SRPK1
1711	grey	SRP72
1712	grey	SRMS
1713	turquoise	SRM
1714	grey	SRL
1715	yellow	SRI
1716	red	SRGN
1717	green	SRGAP3
1718	turquoise	SRGAP2
1719	yellow	SRGAP1
1720	turquoise	SRFBP1
1721	brown	SRF
1722	blue	SREK1IP1
1723	pink	SREK1
1724	turquoise	SREBF1
1725	grey	SRD5A3
1726	brown	SRD5A1
1727	black	SRC
1728	blue	SRBD1
1729	blue	SQSTM1
1730	blue	SQOR
1731	red	SQLE
1732	turquoise	SPTY2D1
1733	turquoise	SPTSSA
1734	brown	SPTLC3
1735	black	SPTLC2
1736	grey	SPTBN4
1737	blue	SPTBN2
1738	grey	SPTBN1
1739	yellow	SPTB
1740	blue	SPSB1
1741	red	SPRYD7
1742	turquoise	SPRYD4
1743	red	SPRY4
1744	brown	SPRY3
1745	red	SPRY2
1746	red	SPRY1
1747	red	SPRED3
1748	yellow	SPRED2
1749	red	SPRED1
1750	turquoise	SPP2
1751	green	SPP1
1752	black	SPOUT1
1753	blue	SPOPL
1754	pink	SPON2
1755	black	SPON1
1756	turquoise	SPOCK1
1757	grey	SPOCD1
1758	green	SPNS3
1759	green	SPNS2
1760	grey	SPN
1761	turquoise	SPIRE2
1762	blue	SPIRE1
1763	black	SPINT2
1764	grey	SPINT1
1765	red	SPINDOC
1766	green	SPIDR
1767	green	SPICE1
1768	turquoise	SPIC
1769	grey	SPIB
1770	yellow	SPI1
1771	turquoise	SPHK2
1772	black	SPHK1
1773	brown	SPG7
1774	grey	SPEG
1775	red	SPEF2
1776	black	SPEF1
1777	grey	SPECC1L
1778	turquoise	SPECC1
1779	blue	SPDYA
1780	black	SPDL1
1781	green	SPCS3
1782	brown	SPC25
1783	turquoise	SPC24
1784	pink	SPATC1L
1785	grey	SPATA9
1786	turquoise	SPATA7
1787	grey	SPATA6L
1788	blue	SPATA6
1789	turquoise	SPATA5L1
1790	grey	SPATA5
1791	grey	SPATA2L
1792	blue	SPATA25
1793	yellow	SPATA22
1794	grey	SPATA20
1795	blue	SPATA2
1796	pink	SPATA16
1797	green	SPARCL1
1798	pink	SPARC
1799	pink	SPAG9
1800	blue	SPAG8
1801	red	SPAG6
1802	pink	SPAG5
1803	turquoise	SPAG4
1804	grey	SPAG1
1805	red	SPACA9
1806	blue	SPACA6
1807	turquoise	SPACA3
1808	turquoise	SP7
1809	grey	SP5
1810	turquoise	SP4
1811	grey	SP2
1812	blue	SP140L
1813	green	SOX9
1814	blue	SOX6
1815	green	SOX5
1816	pink	SOX30
1817	grey	SOX18
1818	grey	SOX17
1819	turquoise	SOX15
1820	green	SOX13
1821	grey	SOX12
1822	black	SOX10
1823	green	SOWAHB
1824	brown	SOS1
1825	turquoise	SORT1
1826	grey	SORCS1
1827	brown	SORBS3
1828	turquoise	SORBS1
1829	blue	SON
1830	black	SOGA1
1831	turquoise	SOD3
1832	pink	SOD2
1833	red	SOD1
1834	red	SOCS7
1835	turquoise	SOCS6
1836	green	SOCS5
1837	brown	SOCS4
1838	green	SOCS3
1839	grey	SOCS2
1840	red	SOCS1
1841	brown	SOBP
1842	blue	SOAT2
1843	yellow	SOAT1
1844	turquoise	SNX8
1845	pink	SNX7
1846	grey	SNX6
1847	grey	SNX33
1848	yellow	SNX30
1849	grey	SNX29
1850	green	SNX25
1851	turquoise	SNX24
1852	yellow	SNX22
1853	turquoise	SNX20
1854	brown	SNX19
1855	blue	SNX15
1856	blue	SNX13
1857	grey	SNX10
1858	turquoise	SNUPN
1859	grey	SNTG1
1860	blue	SNTB2
1861	green	SNTB1
1862	blue	SNTA1
1863	brown	SNRPF
1864	brown	SNRPD1
1865	grey	SNRPB2
1866	blue	SNRPA1
1867	brown	SNRPA
1868	turquoise	SNRNP70
1869	brown	SNRNP48
1870	red	SNRNP40
1871	blue	SNRNP35
1872	turquoise	SNRNP25
1873	blue	SNRK
1874	grey	SNIP1
1875	turquoise	SNF8
1876	turquoise	SNED1
1877	turquoise	SND1
1878	turquoise	SNCG
1879	grey	SNCB
1880	grey	SNCAIP
1881	yellow	SNCA
1882	pink	SNAPIN
1883	yellow	SNAPC5
1884	black	SNAPC3
1885	turquoise	SNAPC2
1886	grey	SNAPC1
1887	red	SNAI2
1888	grey	SNAI1
1889	brown	SMYD5
1890	red	SMYD4
1891	brown	SMYD3
1892	blue	SMURF2
1893	green	SMURF1
1894	green	SMUG1
1895	blue	SMTNL2
1896	green	SMTNL1
1897	blue	SMTN
1898	turquoise	SMS
1899	yellow	SMRP1
1900	black	SMPDL3B
1901	grey	SMPDL3A
1902	pink	SMPD4
1903	turquoise	SMPD3
1904	yellow	SMPD2
1905	red	SMOX
1906	yellow	SMOC2
1907	turquoise	SMOC1
1908	red	SMO
1909	pink	SMN2
1910	red	SMIM8
1911	red	SMIM7
1912	grey	SMIM6
1913	red	SMIM5
1914	grey	SMIM4
1915	yellow	SMIM3
1916	black	SMIM24
1917	green	SMIM20
1918	turquoise	SMIM19
1919	green	SMIM14
1920	grey	SMIM13
1921	grey	SMIM11A
1922	green	SMIM10
1923	yellow	SMIM1
1924	yellow	SMG9
1925	blue	SMG1
1926	blue	SMCR8
1927	red	SMCO4
1928	blue	SMCO3
1929	black	SMCO1
1930	blue	SMCHD1
1931	blue	SMC6
1932	black	SMC1B
1933	blue	SMC1A
1934	black	SMARCD3
1935	brown	SMARCD2
1936	grey	SMARCD1
1937	red	SMARCC1
1938	blue	SMARCB1
1939	brown	SMARCAL1
1940	blue	SMARCA1
1941	turquoise	SMAP2
1942	grey	SMAP1
1943	blue	SMAGP
1944	blue	SMAD9
1945	yellow	SMAD7
1946	black	SMAD6
1947	grey	SMAD3
1948	blue	SMAD2
1949	green	SMAD1
1950	grey	SLX4
1951	turquoise	SLX1A
1952	turquoise	SLMAP
1953	blue	SLK
1954	grey	SLITRK6
1955	red	SLITRK4
1956	black	SLITRK2
1957	black	SLIT3
1958	black	SLIT2
1959	grey	SLFNL1
1960	grey	SLFN14
1961	blue	SLF2
1962	grey	SLCO6A1
1963	green	SLCO4C1
1964	turquoise	SLCO4A1
1965	green	SLCO3A1
1966	turquoise	SLCO2B1
1967	yellow	SLCO2A1
1968	turquoise	SLCO1B3
1969	turquoise	SLCO1A2
1970	grey	SLC9C1
1971	red	SLC9B2
1972	yellow	SLC9B1
1973	blue	SLC9A7
1974	red	SLC9A5
1975	brown	SLC9A3R2
1976	blue	SLC9A3
1977	black	SLC9A1
1978	green	SLC8B1
1979	yellow	SLC8A1
1980	turquoise	SLC7A9
1981	turquoise	SLC7A8
1982	yellow	SLC7A7
1983	blue	SLC7A6
1984	green	SLC7A5
1985	brown	SLC7A4
1986	turquoise	SLC7A2
1987	grey	SLC7A1
1988	blue	SLC6A9
1989	black	SLC6A8
1990	grey	SLC6A6
1991	black	SLC6A4
1992	yellow	SLC6A20
1993	grey	SLC6A17
1994	grey	SLC6A16
1995	black	SLC6A14
1996	yellow	SLC6A12
1997	turquoise	SLC6A11
1998	grey	SLC6A1
[truncated: 7,943 more rows]
